# Supplementary material for: The Interactions of the 70 kDa Fragment of Cell Adhesion Molecule L1 with Topoisomerase 1, Peroxisome Proliferator-Activated Receptor γ and NADH Dehydrogenase (Ubiquinone) Flavoprotein 2 Are Involved in Gene Expression and Neuronal L1-Dependent Functions
Source: Int J Mol Sci. 2023 Jan 20;24(3):2097. doi: 10.3390/ijms24032097 (PMC9916828; doi:10.3390/ijms24032097)
Supplement: Supplementary file 1 [file ijms-24-02097-s001.zip]

Archive with 1 entries (1 files):
- ijms-2134162-supplementary.pdf
